# Supplementary material for: Multicomponent reactions provide key molecules for secret communication
Source: Nat Commun. 2018 Apr 12;9:1439. doi: 10.1038/s41467-018-03784-x (PMC5897361; doi:10.1038/s41467-018-03784-x)
Supplement: Supplementary file 4 — Supplementary Data 1 [file 41467_2018_3784_MOESM4_ESM.zip]

Archive with 8 entries (8 files):
- molec.bat
- openssl/HashInfo.txt
- openssl/libeay32.dll
- openssl/OpenSSL License.txt
- openssl/openssl.cfg
- openssl/openssl.exe
- openssl/ReadMe.txt
- openssl/ssleay32.dll
