# Supplementary material for: Multicomponent reactions provide key molecules for secret communication
Source: Nat Commun. 2018 Apr 12;9:1439. doi: 10.1038/s41467-018-03784-x (PMC5897361; doi:10.1038/s41467-018-03784-x)
Supplement: Supplementary file 4 — Supplementary Data 1 [file 41467_2018_3784_MOESM4_ESM.zip › molec.bat]

@echo off
setlocal enabledelayedexpansion

rem *** collect information for encrypting/decrypting a file with AES
rem *** then encrypt/decrypt using OpenSSL

rem *** where to store temporary input file (when user enters text)
set temp=input.tmp

rem *** basic command line for openssl
set args=enc -aes128
set modeargs=
set inargs=
set outargs=
set passargs=
set armorargs=

rem *** check if we encrypt or decrypt
rem **********************************
:modecheck
set /p mode="Which mode: (e)ncryption or (d)ecryption? "
if "!mode!"=="e" (
  set intype=plaintext
  set outtype=ciphertext
  goto :modechecked
)
if "!mode!"=="d" (
  set modeargs=-d
  set intype=ciphertext
  set outtype=plaintext
goto :modechecked
)
goto :modecheck
:modechecked

rem *** ask for input file name, enter by hand if necessary
rem *******************************************************
:enterinfile
set /p infile="Enter input file name, blank to enter directly: " || set infile=
if "!infile!"=="" (
  echo Enter !intype!, line with only one dot "." to finish
  if exist !temp! del !temp!
  :enterplain
  set /p line= || set line=
  if "!line!"=="." goto :plainfinished
  echo.!line! >>!temp!
  goto :enterplain
  :plainfinished
  set infile=!temp!
  if "!mode!"=="d" set armorargs=-a
)
if not exist !infile! goto :enterinfile
set inargs=-in !infile!

rem *** put together passphrase from several parts (e.g., molecular keys)
rem *** different parts of passphrase connected with underscore
rem *********************************************************************
echo Enter now different molecular keys (one per line), blank line to finish
echo (Example for one line/molecular key: A(010)-B(022)-C(002)-D(018))
set pass=
:enterpass
set /p line="" || set line=
if "!line!"=="" goto :passfinished
if not "!pass!"=="" set pass=!pass!_
set pass=!pass!!line!
goto :enterpass
:passfinished
set passargs=-pass pass:!pass!

rem *** output options (to file, to screen)
rem ***************************************
set outfile=
set /p outfile="Enter output file name, leave blank to output to screen: "
if "!outfile!"=="" (
  if "!mode!"=="e" set armorargs=-a
) else (
  set outargs=-out !outfile!
)

rem *** run openssl
rem ***************
set OPENSSL_CONF=openssl\openssl.cfg
set command=openssl\openssl !args! !modeargs! !inargs! !passargs! !outargs! !armorargs!
echo running "!command!"
if "!outfile!"=="" (
  echo !outtype! output:
  !command!
  set /p exit="Press enter to exit. "
) else (
  !command!
)
if exist !temp! del !temp!
