# Supplementary material for: Multicomponent reactions provide key molecules for secret communication
Source: Nat Commun. 2018 Apr 12;9:1439. doi: 10.1038/s41467-018-03784-x (PMC5897361; doi:10.1038/s41467-018-03784-x)
Supplement: Supplementary file 5 — Supplementary Data 2 [file 41467_2018_3784_MOESM5_ESM.xlsx]

## Sheet: Tabelle4
Multicomponent reactions provide key molecules for secret communication Andreas C. Boukis, Kevin Reiter, Maximiliane Frölich, Dennis Hofheinz and Michael A. R. Meier						doi:(Insert number)
SUPPLEMENTARY INFORMATION: Supplementary Table 1						List of Componets
Entry	Classification	Abbreviation	Name	CAS	Exemplary Supplier/Ordernumber	Chemical structure	Formula	Exact Mass	SMILES of precursor component	SMILES for target structure generation: $Acid$N($Amine$)C($Aldehyde$)C(N$Isocyanide$)=O Insert for $Component$
1	Perfluoroacid 1	A(001)	Perfluoropentanoic acid	2706-90-3	396575 ALDRICH		C5HF9O	263.983	OC(C(F)(C(F)(C(F)(C(F)(F)F)F)F)F)=O	O=C(C(F)(C(F)(C(F)(C(F)(F)F)F)F)F)
2	Perfluoroacid 2	A(002)	Undecafluorohexanoic acid	307-24-4	29226 ALDRICH		C6HF11O2	313.98	OC(C(C(C(C(F)(C(F)(F)F)F)(F)F)(F)F)(F)F)=O	O=C(C(C(C(C(F)(C(F)(F)F)F)(F)F)(F)F)(F)F)
3	Perfluoroacid 3	A(003)	Perfluoroheptanoic acid	375-85-9	42041 ALDRICH		C7HF13O2	363.977	OC(C(C(C(C(F)(C(F)(C(F)(F)F)F)F)(F)F)(F)F)(F)F)=O	O=C(C(C(C(C(F)(C(F)(C(F)(F)F)F)F)(F)F)(F)F)(F)F)
4	Perfluoroacid 4	A(004)	Pentadecafluorooctanoic acid	335-67-1	171468 ALDRICH		C8FF15O2	413.974	OC(C(C(C(C(F)(C(F)(C(F)(C(F)(F)F)F)F)F)(F)F)(F)F)(F)F)=O	O=C(C(C(C(C(F)(C(F)(C(F)(C(F)(F)F)F)F)F)(F)F)(F)F)(F)F)
5	Perfluoroacid 5	A(005)	Perfluorononanoic acid	375-95-1	394459 ALDRICH		C9HF17O2	463.971	OC(C(C(C(C(F)(C(F)(C(F)(C(F)(C(F)(F)F)F)F)F)F)(F)F)(F)F)(F)F)=O	O=C(C(C(C(C(F)(C(F)(C(F)(C(F)(C(F)(F)F)F)F)F)F)(F)F)(F)F)(F)F)
6	Perfluoroacid 6	A(006)	Perfluorodecanoic acid	335-76-2	177741 ALDRICH		C10HFO2	513.967	OC(C(C(C(C(F)(C(F)(C(F)(C(F)(C(F)(C(F)(F)F)F)F)F)F)F)(F)F)(F)F)(F)F)=O	O=C(C(C(C(C(F)(C(F)(C(F)(C(F)(C(F)(C(F)(F)F)F)F)F)F)F)(F)F)(F)F)(F)F)
7	Perfluoroacid 7	A(007)	Perfluoroundecanoic acid	2058-94-8	446777 ALDRICH		C11HF21O2	563.964	OC(C(C(C(C(F)(C(F)(C(F)(C(F)(C(F)(C(F)(C(F)(F)F)F)F)F)F)F)F)(F)F)(F)F)(F)F)=O	O=C(C(C(C(C(F)(C(F)(C(F)(C(F)(C(F)(C(F)(C(F)(F)F)F)F)F)F)F)F)(F)F)(F)F)(F)F)
8	Perfluoroacid 8	A(008)	Tricosafluorododecanoic acid	307-55-1	406449 ALDRICH		C12HF23O2	613.961	OC(C(C(C(C(F)(C(F)(C(F)(C(F)(C(F)(C(F)(C(F)(C(F)(F)F)F)F)F)F)F)F)F)(F)F)(F)F)(F)F)=O	O=C(C(C(C(C(F)(C(F)(C(F)(C(F)(C(F)(C(F)(C(F)(C(F)(F)F)F)F)F)F)F)F)F)(F)F)(F)F)(F)F)
9	Perfluoroacid 9	A(009)	Perfluorotridecanoic acid	72629-94-8	654973 ALDRICH		C13HF25O2	663.958	OC(C(C(C(C(F)(C(F)(C(F)(C(F)(C(F)(C(F)(C(F)(C(F)(C(F)(F)F)F)F)F)F)F)F)F)F)(F)F)(F)F)(F)F)=O	O=C(C(C(C(C(F)(C(F)(C(F)(C(F)(C(F)(C(F)(C(F)(C(F)(C(F)(F)F)F)F)F)F)F)F)F)F)(F)F)(F)F)(F)F)
10	Perfluoroacid 10	A(010)	Perfluorotetradecanoic acid	376-06-7	446785 ALDRICH		C14HF27O2	713.955	OC(C(C(C(C(F)(C(F)(C(F)(C(F)(C(F)(C(F)(C(F)(C(F)(C(F)(C(F)(F)F)F)F)F)F)F)F)F)F)F)(F)F)(F)F)(F)F)=O	O=C(C(C(C(C(F)(C(F)(C(F)(C(F)(C(F)(C(F)(C(F)(C(F)(C(F)(C(F)(F)F)F)F)F)F)F)F)F)F)F)(F)F)(F)F)(F)F)
	Perfluoroacids		10
11	Isocyanide 1	B(001)	Isopropyl isocyanide	598-45-8	553344 ALDRICH		C4H7N	69.0579	CC([N+]#[C-])C	C(C)C
12	Isocyanide 2	B(002)	tert-Butyl isocyanide	7188-38-7	260630 ALDRICH		C5H9N	83.0735	CC(C)([N+]#[C-])C	C(C)(C)C
13	Isocyanide 3	B(003)	Cyclopentyl Isocyanide	68498-54-4	C2959 TCI		C6H9N	95.0735	[C-]#[N+]C1CCCC1	C1CCCC1
14	Isocyanide 4	B(004)	1-Pentyl isocyanide	18971-59-0	536202 ALDRICH		C6H11N	97.0892	CCCCC[N+]#[C-]	CCCCC
15	Isocyanide 5	B(005)	Cyclohexyl isocyanide	931-53-3	133302 ALDRICH		C7H11N	109.089	[C-]#[N+]C1CCCCC1	C1CCCCC1
16	Isocyanide 6	B(006)	2-Pentyl isocyanide	355377-26-3	536199 ALDRICH		C7H13N	111.105	CC([N+]#[C-])CCCC	C(C)CCCC
17	Isocyanide 7	B(007(	Ethyl isocyanoacetate	2999-46-4	26319 ALDRICH		C5H7NO2	113.048	CCOC(C[N+]#[C-])=O	CC(OCC)=O
18	Isocyanide 8	B(008)	(Trimethylsilyl)methyl isocyanide	30718-17-3	376159 ALDRICH		C5H11NSi	113.066	C[Si](C)(C)C[N+]#[C-]	C[Si](C)(C)C
19	Isocyanide 9	B(009)	Benzyl isocyanide	10340-91-7	133299 ALDRICH		C8H7N	117.058	[C-]#[N+]CC1=CC=CC=C1	CC1=CC=CC=C1
20	Isocyanide 10	B(010)	2,6-Dimethylphenyl isocyanide	2769-71-3	41413 ALDRICH		C9H9N	131.073	CC1=CC=CC(C)=C1[N+]#[C-]	C1=C(C)C=CC=C1C
21	Isocyanide 11	B(011)	2-(4-Pyridinyl)ethyl isocyanide		PH015442-1G		C8H8N2	132.069	[C-]#[N+]CCC1=CC=NC=C1	CCC1=CC=NC=C1
22	Isocyanide 12	B(012)	4-Methoxyphenyl isocyanide	10349-38-9	594458 ALDRICH		C8H7NO	133.053	COC1=CC=C([N+]#[C-])C=C1	C1=CC=C(OC)C=C1
23	Isocyanide 13	B(013)	1,1,3,3-Tetramethylbutyl isocyanide	14542-93-9	226491 ALDRICH		C9H17N	139.136	CC(C)(C)CC(C)([N+]#[C-])C	C(CC(C)(C)C)(C)C
24	Isocyanide 14	B(014)	2-Morpholinoethyl isocyanide	78375-48-1	69893 ALDRICH		C7H12N2O	140.095	[C-]#[N+]CCN1CCOCC1	CCN1CCOCC1
25	Isocyanide 15	B(015)	1H-Indol-5-yl isocyanide		PH015471 ALDRICH		C9H6N2	142.053	[C-]#[N+]C1=CC(C=CN2)=C2C=C1	C1=CC(C=CN2)=C2C=C1
26	Isocyanide 16	B(016)	4-Nitrophenyl Isocyanide	1984-23-2	N0982 TCI		C7H4N2O2	148.027	[C-]#[N+]C1=CC=C([N+]([O-])=O)C=C1	C1=CC=C([N+]([O-])=O)C=C1
27	Isocyanide 17	B(017)	2-Chloro-6-methylphenyl isocyanide	118923-96-9	594342 ALDRICH		C8H6ClN	151.019	ClC1=C([N+]#[C-])C(C)=CC=C1	C1=C(Cl)C=CC=C1C
28	Isocyanide 18	B(018)	2-Naphthyl isocyanide	10124-78-4	594784 ALDRICH		C11H7N	153.058	[C-]#[N+]C1=CC(C=CC=C2)=C2C=C1	C1=CC=C(C=CC=C2)C2=C1
29	Isocyanide 19	B(019)	1H-Benzotriazol-1-ylmethyl isocyanide	87022-42-2	367990 ALDRICH		C8H6N4	158.059	[C-]#[N+]CN1N=NC2=C1C=CC=C2	CN1N=NC2=C1C=CC=C2
30	Isocyanide 20	B(020)	1-Adamantyl isocyanide	22110-53-8	758140 ALDRICH		C11H15N	161.12	[C-]#[N+]C12C[C@@H]3C[C@H](C1)C[C@H](C2)C3	C12C[C@@H]3C[C@H](C1)C[C@H](C2)C3
	Isocyanides		20					--
31	Amine 1	C(001)	Propargylamine	2450-71-7	P50900 ALDRICH		C3H5N	55.0422	C#CCN	CC#C
32	Amine 2	C(002)	Allylamine	107-11-9	145831 ALDRICH		C3H7N	57.0579	C=CCN	CC=C
33	Amine 3	C(003)	3-Buten-1-amine		CDS021978 ALDRICH		C4H9N	71.0735	C=CCCN	CCC=C
34	Amine 4	C(004)	Butylamine	109-73-9	471305 SIGMA-ALDRICH		C4H11N	73.0892	NCCCC	CCCC
35	Amine 5	C(005)	4-Pentyn-1-amine	15252-44-5	779407 ALDRICH		C5H9N	83.0735	NCCCC#C	CCCC#C
36	Amine 6	C(006)	2-ethylcyclopropan-1-amine		CDS012189 ALDRICH		C5H11N	85.0892	NC1CC1CC	C1CC1CC
37	Amine 7	C(007)	Pentylamine	110-58-7	77059 SIGMA-ALDRICH		C5H13N	87.1048	NCCCCC	CCCCC
38	Amine 8	C(008)	1-Methyl-1H-pyrazol-4-amine		CDS019978 ALDRICH		C4H7N3	97.064	CN1C=C(N)C=N1	C(C=N1)=CN1C
39	Amine 9	C(009)	Cyclohexylamine	108-91-8	C104655 ALDRICH		C6H13N	99.1048	NC1CCCCC1	C1CCCCC1
40	Amine 10	C(010)	(3-Methylpentyl)amine	42245-37-4	CBR00385 ALDRICH		C6H15N	101.12	NCCC(C)CC	CCC(C)CC
41	Amine 11	C(011)	N-Acetylethylenediamine	1001-53-2	A0887 TCI		C4H10N2O	102.079	NCCNC(C)=O	CCNC(C)=O
42	Amine 12	C(012)	1-ethoxypropan-2-amine		CDS012985 ALDRICH		C5H13NO	103.1	NC(C)COCC	C(C)COCC
43	Amine 13	C(013)	2-(2-Aminoethylamino)ethanol	111-41-1	A0299 TCI		C4H12N2O	104.095	NCCNCCO	CCNCCO
44	Amine 14	C(014)	2-(2-Aminoethoxy)ethanol	929-06-6	A0301 TCI		C4H11NO2	105.079	NCCOCCO	CCOCCO
45	Amine 15	C(015)	Benzylamine	100-46-9	185701 ALDRICH		C7H9N	107.073	NCC1=CC=CC=C1	CC1=CC=CC=C1
46	Amine 16	C(016)	5-methylpyrimidin-2-amine		CDS009715 ALDRICH		C5H7N3	109.064	NC1=NC=C(C)C=N1	C1=NC=C(C)C=N1
47	Amine 17	C(017)	4,5-Dimethylisoxazol-3-amine	13999-39-8	SYX00035 ALDRICH		C5H8N2O	112.064	NC1=NOC(C)=C1C	C1=NOC(C)=C1C
48	Amine 18	C(018)	Heptylamine	111-68-2	126802 ALDRICH		C7H17N	115.136	NCCCCCCC	CCCCCCC
49	Amine 19	C(019)	3,5-dimethylpyrazin-2-amine		CDS014886 ALDRICH		C6H9N3	123.08	NC1=C(C)N=C(C)C=N1	C1=C(C)N=C(C)C=N1
50	Amine 20	C(020)	1-Propyl-1H-tetrazol-5-amine	5340-04-5	CBR00443 ALDRICH		C4H9N5	127.086	CCCN1C(N)=NN=N1	C1=NN=NN1(CCC)
51	Amine 21	C(021)	(3-Cyclopentylpropyl)amine	6053-58-3	CBR01730 ALDRICH		C8H17N	127.136	NCCCC1CCCC1	CCCC1CCCC1
52	Amine 22	C(022)	Octylamine	111-86-4	O5802 ALDRICH		C8H19N	129.152	NCCCCCCCC	CCCCCCCC
53	Amine 23	C(023)	N-(4-Aminobutyl)acetamide	5699-41-2	A2392 TCI		C6H14N2O	130.111	NCCCCNC(C)=O	CCCCNC(C)=O
54	Amine 24	C(024)	5-(Dimethylamino)amylamine		CDS002923 ALDRICH		C7H18N2	130.147	NCCCCCN(C)C	CCCCCN(C)C
55	Amine 25	C(025)	1-benzofuran-5-amine		CDS017825 ALDRICH		C8H7NO	133.053	NC1=CC(OC=C2)=C2C=C1	C1=CC(OC=C2)=C2C=C1
56	Amine 26	C(026)	1,3-Benzoxazol-5-amine		CDS022168 ALDRICH		C7H6N2O	134.048	NC1=CC(N=CO2)=C2C=C1	C1=CC(N=CO2)=C2C=C1
57	Amine 27	C(027)	2,4,6-Trimethylpyridin-3-amine	51467-70-0	CBR01290 ALDRICH		C8H12N2	136.1	NC1=C(C)C=C(C)N=C1C	C1=C(C)C=C(C)N=C1C
58	Amine 28	C(028)	α-(Fluoromethyl)benzylamine	929971-85-7	764450 ALDRICH		C8H10FN	139.08	NC(CF)C1=CC=CC=C1	C(CF)C1=CC=CC=C1
59	Amine 29	C(029)	1-propylpiperidin-3-amine		CDS009411 ALDRICH		C8H18N2	142.147	NC1CN(CCC)CCC1	C1CN(CCC)CCC1
60	Amine 30	C(030)	1,5-Naphthyridin-4-amine		CDS019388 ALDRICH		C8H7N3	145.064	NC1=CC=NC2=CC=CN=C21	C1=CC=NC2=CC=CN=C21
61	Amine 31	C(031)	isochroman-6-amine		CDS017008 ALDRICH		C9H11NO	149.084	NC1=CC(CCOC2)=C2C=C1	C1=CC(CCOC2)=C2C=C1
62	Amine 32	C(032)	2-phenylbutan-1-amine		CDS015448 ALDRICH		C10H15N	149.12	CCC(CN)C1=CC=CC=C1	C(C1=CC=CC=C1)CCC
63	Amine 33	C(033)	4'-Aminoacetanilide	122-80-5	A0106 TCI		C8H10N2O	150.079	O=C(C)NC1=CC=C(N)C=C1	C1=CC=C(NC(C)=O)C=C1
64	Amine 34	C(034)	1,4-Benzodioxan-6-amine	22013-33-8	193232 ALDRICH		C8H9NO2	151.063	NC1=CC(OCCO2)=C2C=C1	C1=CC(OCCO2)=C2C=C1
65	Amine 35	C(035)	4-ethoxy-benzylamine		CDS003326 ALDRICH		C9H13NO	151.1	NCC1=CC=C(OCC)C=C1	CC1=CC=C(OCC)C=C1
66	Amine 36	C(036)	1-Adamantanamine	768-94-5	A2318 TCI		C10H17N	151.136	NC12C[C@@H]3C[C@H](C1)C[C@H](C2)C3	C12C[C@@H]3C[C@H](C1)C[C@H](C2)C3
67	Amine 37	C(037)	4-(Methylthio)benzylamine		CDS002972 ALDRICH		C8H11NS	153.061	NCC1=CC=C(SC)C=C1	CC1=CC=C(SC)C=C1
68	Amine 38	C(038)	4,5-Dimethoxypyridin-3-amine	1087659-17-3	ADE000479 ALDRICH		C7H10N2O2	154.074	NC1=C(OC)C(OC)=CN=C1	C1=C(OC)C(OC)=CN=C1
69	Amine 39	C(039)	(2-Cyclooctylethyl)amine	4744-94-9	CBR01321 ALDRICH		C10H21N	155.167	NCCC1CCCCCCC1	CCC1CCCCCCC1
70	Amine 40	C(040)	1-Aminodecane	2016-57-1	D0033 TCI		C10H23N	157.183	NCCCCCCCCCC	CCCCCCCCCC
71	Amine 41	C(041)	4-Amino-1-diethylaminopentane	140-80-7	D1004 TCI		C9H22N2	158.178	NC(C)CCCN(CC)CC	C(C)CCCN(CC)CC
72	Amine 42	C(042)	2,4,6-Trifluorobenzyl amine		CDS001002 ALDRICH		C7H6F3N	161.045	NCC1=C(F)C=C(F)C=C1F	CC1=C(F)C=C(F)C=C1F
73	Amine 43	C(043)	(3-Butoxyphenyl)amine	23079-68-7	CBR00368 ALDRICH		C10H15NO	165.115	NC1=CC(OCCCC)=CC=C1	C1=CC(OCCCC)=CC=C1
74	Amine 44	C(044)	1-Adamantanemethylamine	17768-41-1	A0721 TCI		C11H19N	165.152	NCC12C[C@@H]3C[C@H](C1)C[C@H](C2)C3	CC12C[C@@H]3C[C@H](C1)C[C@H](C2)C3
75	Amine 45	C(045)	3-Amino-1-adamantanol	702-82-9	523690 ALDRICH		C10H17NO	167.131	O[C@]12C[C@@H]3C[C@H](C1)C[C@@](C2)(N)C3	[C@]1(C[C@@]2(O)C3)C[C@@H](C2)C[C@@H]3C1
76	Amine 46	C(046)	4-Aminobiphenyl	92-67-1	A2898 ALDRICH		C12H11N	169.089	NC1=CC=C(C2=CC=CC=C2)C=C1	C1=CC=C(C2=CC=CC=C2)C=C1
77	Amine 47	C(047)	1-Benzyl-1H-pyrazol-3-amine	21377-09-3	CBR00217 ALDRICH		C10H11N3	173.095	NC1=NN(CC2=CC=CC=C2)C=C1	C1=NN(CC2=CC=CC=C2)C=C1
78	Amine 48	C(048)	4-p-Tolylisoxazol-5-amine		JRD0170 ALDRICH		C10H10N2O	174.079	CC(C=C1)=CC=C1C2=C(N)ON=C2	[C@@](C1)(C2)C[C@@H](C3)C[C@H]2C[C@@]31O
79	Amine 49	C(049)	4-(Trifluoromethyl)benzylamine	3300-51-4	263508 ALDRICH		C8H8F3N	175.061	NCC1=CC=C(C(F)(F)F)C=C1	CC1=CC=C(C(F)(F)F)C=C1
80	Amine 50	C(050)	2-Amino-4-(4-bromophenyl)thiazole	2103-94-8	A2829 TCI		C9H7BrN2S	253.951	BrC1=CC=C(C2=CSC(N)=N2)C=C1	C1=NC(C2=CC=C(Br)C=C2)=CS1
	Amines		50					--
81	Aldehyde 1	D(001)	Acetaldehyde	75-07-0	402788 SIGMA-ALDRICH		C2H4O	44.0262	CC([H])=O	C
82	Aldehyde 2	D(002)	Cyclopropanecarboxaldehyde	1489-69-6	272213 ALDRICH		C4H6O	70.0419	[H]C(C1CC1)=O	C1CC1
83	Aldehyde 3	D(003)	Isobutyraldehyde	78-84-2	240788 ALDRICH		C4H8O	72.0575	[H]C(C(C)C)=O	C(C)C
84	Aldehyde 4	D(004)	Valeraldehyde	110-62-3	110132 ALDRICH		C5H10O	86.0732	[H]C(CCCC)=O	CCCC
85	Aldehyde 5	D(005)	Cyclopentanecarboxaldehyde	872-53-7	526037 ALDRICH		C6H10O	98.0732	[H]C(C1CCCC1)=O	C1CCCC1
86	Aldehyde 6	D(006)	Hexanal	66-25-1	W255718 ALDRICH		C6H12O	100.089	CCCCCC([H])=O	CCCCC
87	Aldehyde 7	D(007)	Benzaldehyde	100-52-7	418099 ALDRICH		C7H6O	106.042	[H]C(C1=CC=CC=C1)=O	C1=CC=CC=C1
88	Aldehyde 8	D(008)	2-Pyridinecarboxaldehyde	1121-60-4	P62003 ALDRICH		C6H5NO	107.037	[H]C(C1=NC=CC=C1)=O	C1=NC=CC=C1
89	Aldehyde 9	D(009)	5-Methylfurfural	620-02-0	91307 SIGMA-ALDRICH		C6H6O2	110.037	O=C([H])C1=CC=C(C)O1	C1=CC=C(C)O1
90	Aldehyde 10	D(010)	3-Thiophenecarboxaldehyde	498-62-4	196282 ALDRICH		C5H4OS	111.998	[H]C(C1=CSC=C1)=O	C1=CSC=C1
91	Aldehyde 11	D(011)	Cyclohexanecarboxaldehyde	2043-61-0	108464 ALDRICH		C7H12O	112.089	[H]C(C1CCCCC1)=O	C1CCCCC1
92	Aldehyde 12	D(012)	Heptanal	111-71-7	W254002 ALDRICH		C7H14O	114.104	[H]C(CCCCCC)=O	CCCCCC
93	Aldehyde 13	D(013)	p-Tolualdehyde	104-87-0	T35602 ALDRICH		C8H8O	120.058	[H]C(C1=CC=C(C)C=C1)=O	C1=CC=C(C)C=C1
94	Aldehyde 14	D(014)	Salicylaldehyde	90-02-8	S356 ALDRICH		C7H6O	122.037	OC1=CC=CC=C1C([H])=O	C1=CC=CC=C1O
95	Aldehyde 15	D(015)	4-Fluorobenzaldehyde	459-57-4	128376 ALDRICH		C7H5FO	124.032	[H]C(C1=CC=C(F)C=C1)=O	C1=CC=C(F)C=C1
96	Aldehyde 16	D(016)	Octanal	124-13-0	O5608 ALDRICH		C8H16O	128.12	[H]C(CCCCCCC)=O	CCCCCCC
97	Aldehyde 17	D(017)	Phenylpropargyl aldehyde	2579-22-8	P31000 ALDRICH		C9H6O	130.042	[H]C(C#CC1=CC=CC=C1)=O	C#CC1=CC=CC=C1
98	Aldehyde 18	D(018)	3,5-Dimethylbenzaldehyde	5779-95-3	518050 ALDRICH		C9H10O	134.073	O=C([H])C1=CC(C)=CC(C)=C1	C1=CC(C)=CC(C)=C1
99	Aldehyde 19	D(019)	p-Anisaldehyde	123-11-5	A88107 ALDRICH		C8H8O2	136.052	O=C([H])C1=CC=C(OC)C=C1	C1=CC=C(OC)C=C1
100	Aldehyde 20	D(020)	Bicyclo[2.2.2]oct-5-ene-2-carboxaldehyde	38259-00-6	B5279 TCI		C9H12O	136.089	O=C([H])C1[C@H]2C=C[C@H](CC2)C1	C1[C@H]2C=C[C@H](CC2)C1
101	Aldehyde 21	D(021)	3,4-Dihydroxybenzaldehyde	139-85-5	D108405 ALDRICH		C7H6O3	138.032	O=C([H])C1=CC=C(O)C(O)=C1	C1=CC(O)=C(O)C=C1
102	Aldehyde 22	D(022)	2,6-Dimethyl-5-heptenal	106-72-9	W238920 ALDRICH		C9H16O	140.12	[H]C(C(C)CC/C=C(C)/C)=O	C(C)CC/C=C(C)/C
103	Aldehyde 23	D(023)	Nonanal	124-19-6	N30803 ALDRICH		C9H18O	142.136	[H]C(CCCCCCCC)=O	CCCCCCCC
104	Aldehyde 24	D(024)	Indole-3-carboxaldehyde	487-89-8	129445 ALDRICH		C9H7NO	145.053	[H]C(C1=CNC2=CC=CC=C21)=O	C1=CNC2=CC=CC=C21
105	Aldehyde 25	D(025)	Piperonal	120-57-0	P49104 ALDRICH		C8H6O3	150.032	[H]C(C1=CC(OCO2)=C2C=C1)=O	C1=CC(OCO2)=C2C=C1
106	Aldehyde 26	D(026)	4-Ethoxybenzaldehyde	10031-82-0	173606 ALDRICH		C9H10O2	150.068	[H]C(C1=CC=C(OCC)C=C1)=O	C1=CC=C(OCC)C=C1
107	Aldehyde 27	D(027)	Vanillin	121-33-5	V1104 SIGMA-ALDRICH		C8H8O3	152.047	OC1=CC=C(C([H])=O)C=C1OC	C1=CC(OC)=C(O)C=C1
108	Aldehyde 28	D(028=	Azulene-1-carboxaldehyde	7206-61-3	A2752 TCI		C1H8O	156.058	[H]C(C1=CC=C2C1=CC=CC=C2)=O	C1=CC=C2C1=CC=CC=C2
109	Aldehyde 29	D(029)	Decanal	112-31-2	D7384 SIGMA		C10H20O	156.151	[H]C(CCCCCCCCC)=O	CCCCCCCCC
110	Aldehyde 30	D(030)	Benzo[b]thiophene-2-carboxaldehyde	3541-37-5	B3777 TCI		C9H6OS	162.068	[H]C(C1=CC(C=CC=C2)=C2S1)=O	C1=CC(C=CC=C2)=C2S1
111	Aldehyde 31	D(031)	4-Allyloxybenzaldehyde	40663-68-1	544396 ALDRICH		C10H10O2	162.014	[H]C(C1=CC=C(OCC=C)C=C1)=O	C1=CC=C(OCC=C)C=C1
112	Aldehyde 32	D(032)	4-Acetamidobenzaldehyde	122-85-0	A0009 TCI		C9H9NO2	163.063	[H]C(C1=CC=C(NC(C)=O)C=C1)=O	C1=CC=C(NC(C)=O)C=C1
113	Aldehyde 33	D(033)	4-Acetoxybenzaldehyde	878-00-2	A1467 TCI		C9H8O3	164.047	[H]C(C1=CC=C(OC(C)=O)C=C1)=O	C1=CC=C(OC(C)=O)C=C1
114	Aldehyde 34	D(034)	3,4-Dimethoxybenzaldehyde	120-14-9	143758 ALDRICH		C9H10O3	166.063	COC(C(OC)=C1)=CC=C1C([H])=O	C1=CC(OC)=C(OC)C=C1
115	Aldehyde 35	D(035)	Undecylenic aldehyde	112-45-8	132276 ALDRICH		C11H20O	168.151	C=CCCCCCCCCC([H])=O	CCCCCCCCC=C
116	Aldehyde 36	D(036)	Undecanal	112-44-7	U2202 ALDRICH		C11H22O	170.167	CCCCCCCCCCC([H])=O	CCCCCCCCCC
117	Aldehyde 37	D(037)	3,4-Dichlorobenzaldehyde	6287-38-3	D56608 ALDRICH		C7H4Cl2O	173.964	[H]C(C1=CC=C(Cl)C(Cl)=C1)=O	C1=CC=C(Cl)C(Cl)=C1
118	Aldehyde 38	D(038)	myristicin aldehyde		CDS014281 ALDRICH		C9H8O4	180.042	[H]C(C1=CC(OCO2)=C2C(OC)=C1)=O	C1=CC(OCO2)=C2C(OC)=C1
119	Aldehyde 39	D(039)	Syringaldehyde	134-96-3	S7602 ALDRICH		C9H10O4	182.058	[H]C(C1=CC(OC)=C(O)C(OC)=C1)=O	C1=CC(OC)=C(O)C(OC)=C1
120	Aldehyde 40	D(040)	Biphenyl-4-carboxaldehyde	3218-36-8	B34680 ALDRICH		C13H10O	182.073	[H]C(C1=CC=C(C2=CC=CC=C2)C=C1)=O	C1=CC=C(C2=CC=CC=C2)C=C1
121	Aldehyde 41	D(041)	Dodecyl aldehyde	112-54-9	D222003 ALDRICH		C12H24O	184.183	CCCCCCCCCCCC([H])=O	CCCCCCCCCCC
122	Aldehyde 42	D(042)	2-Methyl-3-(p-isopropylphenyl)propionaldehyde	103-95-7	W274305 ALDRICH		C13H18O	190.136	CC(C)C1=CC=C(CC(C)C([H])=O)C=C1	C(CC1=CC=C(C(C)C)C=C1)C
123	Aldehyde 43	D(043)	4-Amyloxybenzaldehyde	5736-91-4	A0707 TCI		C12H16O2	192.115	[H]C(C1=CC=C(OCCCCC)C=C1)=O	C1=CC=C(OCCCCC)C=C1
124	Aldehyde 44	D(044)	Tridecanal	10486-19-8	269239 ALDRICH		C13H26O	198.198	[H]C(CCCCCCCCCCCC)=O	CCCCCCCCCCCC
125	Aldehyde 45	D(045)	5-Bromosalicylaldehyde	1761-61-1	137286 ALDRICH		C7H5BrO2	199.947	OC1=CC=C(Br)C=C1C([H])=O	C1=CC(Br)=CC=C1O
126	Aldehyde 46	D(046)	9-Anthracenecarboxaldehyde	642-31-9	A0779 TCI		C15H10O	206.073	[H]C(C1=C(C=CC=C2)C2=CC3=C1C=CC=C3)=O	C1=C(C=CC=C2)C2=CC3=C1C=CC=C3
127	Aldehyde 47	D(047)	4-(Hexyloxy)benzaldehyde	5736-94-7	449067 ALDRICH		C13H18O2	206.131	[H]C(C1=CC=C(OCCCCCC)C=C1)=O	C1=CC=C(OCCCCCC)C=C1
128	Aldehyde 48	D(048)	4-(Benzyloxy)benzaldehyde	4397-53-9	123714 ALDRICH		C14H12O2	212.089	[H]C(C1=CC=C(OCC2=CC=CC=C2)C=C1)=O	C1=CC=C(OCC2=CC=CC=C2)C=C1
129	Aldehyde 49	D(049)	4-Iodobenzaldehyde	15164-44-0	263826 ALDRICH		C7H5IO	231.939	[H]C(C1=CC=C(I)C=C1)=O	C1=CC=C(I)C=C1
130	Aldehyde 50	D(050)	cis-11-Hexadecenal	3939-28-9	249084 ALDRICH		C16H30O	238.23	CCCCC/C=C\CCCCCCCCC([H])=O	CCCCCCCC/C=C\CCCCC
