# Supplementary material for: Multicomponent reactions provide key molecules for secret communication
Source: Nat Commun. 2018 Apr 12;9:1439. doi: 10.1038/s41467-018-03784-x (PMC5897361; doi:10.1038/s41467-018-03784-x)
Supplement: Supplementary file 6 — Supplementary Software 1 [file 41467_2018_3784_MOESM6_ESM.zip]

Archive with 4 entries (4 files):
- Example_1
- Example_2
- Example_3
- Filecontainer
