# Supplementary material for: Multicomponent reactions provide key molecules for secret communication
Source: Nat Commun. 2018 Apr 12;9:1439. doi: 10.1038/s41467-018-03784-x (PMC5897361; doi:10.1038/s41467-018-03784-x)
Supplement: Supplementary file 7 — Supplementary Software 2 [file 41467_2018_3784_MOESM7_ESM.zip]

Archive with 2 entries (2 files):
- componentlist.txt
- permutator.exe
