# Supplementary material for: Multicomponent reactions provide key molecules for secret communication
Source: Nat Commun. 2018 Apr 12;9:1439. doi: 10.1038/s41467-018-03784-x (PMC5897361; doi:10.1038/s41467-018-03784-x)
Supplement: Supplementary file 7 — Supplementary Software 2 [file 41467_2018_3784_MOESM7_ESM.zip › componentlist.txt]

#abbreviation; name;                                          CAS number;  supplier;             formula;   exact mass; SMILES of precursor component;                                                                      SMILES for target structure generation: $Acid$N($Amine$)C($Aldehyde$)C(N$Isocyanide$)=O Insert for $Component$
#Perfluoroacids
A(001)         Perfluoropentanoic acid                        2706-90-3    396575 ALDRICH        C5HF9O2    263.98328   OC(C(F)(C(F)(C(F)(C(F)(F)F)F)F)F)=O                                                                 O=C(C(F)(C(F)(C(F)(C(F)(F)F)F)F)F)
A(002)         Undecafluorohexanoic acid                      307-24-4     29226 ALDRICH         C6HF11O2   313.98009   OC(C(C(C(C(F)(C(F)(F)F)F)(F)F)(F)F)(F)F)=O                                                          O=C(C(C(C(C(F)(C(F)(F)F)F)(F)F)(F)F)(F)F)
A(003)         Perfluoroheptanoic acid                        375-85-9     42041 ALDRICH         C7HF13O2   363.97690   OC(C(C(C(C(F)(C(F)(C(F)(F)F)F)F)(F)F)(F)F)(F)F)=O                                                   O=C(C(C(C(C(F)(C(F)(C(F)(F)F)F)F)(F)F)(F)F)(F)F)
A(004)         Pentadecafluorooctanoic acid                   335-67-1     171468 ALDRICH        C8HF15O2   413.97370   OC(C(C(C(C(F)(C(F)(C(F)(C(F)(F)F)F)F)F)(F)F)(F)F)(F)F)=O                                            O=C(C(C(C(C(F)(C(F)(C(F)(C(F)(F)F)F)F)F)(F)F)(F)F)(F)F)
A(005)         Perfluorononanoic acid                         375-95-1     394459 ALDRICH        C9HF17O2   463.97051   OC(C(C(C(C(F)(C(F)(C(F)(C(F)(C(F)(F)F)F)F)F)F)(F)F)(F)F)(F)F)=O                                     O=C(C(C(C(C(F)(C(F)(C(F)(C(F)(C(F)(F)F)F)F)F)F)(F)F)(F)F)(F)F)
A(006)         Perfluorodecanoic acid                         335-76-2     177741 ALDRICH        C10HF19O2  513.96732   OC(C(C(C(C(F)(C(F)(C(F)(C(F)(C(F)(C(F)(F)F)F)F)F)F)F)(F)F)(F)F)(F)F)=O                              O=C(C(C(C(C(F)(C(F)(C(F)(C(F)(C(F)(C(F)(F)F)F)F)F)F)F)(F)F)(F)F)(F)F)
A(007)         Perfluoroundecanoic acid                       2058-94-8    446777 ALDRICH        C11HF21O2  563.96412   OC(C(C(C(C(F)(C(F)(C(F)(C(F)(C(F)(C(F)(C(F)(F)F)F)F)F)F)F)F)(F)F)(F)F)(F)F)=O                       O=C(C(C(C(C(F)(C(F)(C(F)(C(F)(C(F)(C(F)(C(F)(F)F)F)F)F)F)F)F)(F)F)(F)F)(F)F)
A(008)         Tricosafluorododecanoic acid                   307-55-1     406449 ALDRICH        C12HF23O2  613.96093   OC(C(C(C(C(F)(C(F)(C(F)(C(F)(C(F)(C(F)(C(F)(C(F)(F)F)F)F)F)F)F)F)F)(F)F)(F)F)(F)F)=O                O=C(C(C(C(C(F)(C(F)(C(F)(C(F)(C(F)(C(F)(C(F)(C(F)(F)F)F)F)F)F)F)F)F)(F)F)(F)F)(F)F)
A(009)         Perfluorotridecanoic acid                      72629-94-8   654973 ALDRICH        C13HF25O2  663.95773   OC(C(C(C(C(F)(C(F)(C(F)(C(F)(C(F)(C(F)(C(F)(C(F)(C(F)(F)F)F)F)F)F)F)F)F)F)(F)F)(F)F)(F)F)=O         O=C(C(C(C(C(F)(C(F)(C(F)(C(F)(C(F)(C(F)(C(F)(C(F)(C(F)(F)F)F)F)F)F)F)F)F)F)(F)F)(F)F)(F)F)
A(010)         Perfluorotetradecanoic acid                    376-06-7     446785 ALDRICH        C14HF27O2  713.95454   OC(C(C(C(C(F)(C(F)(C(F)(C(F)(C(F)(C(F)(C(F)(C(F)(C(F)(C(F)(F)F)F)F)F)F)F)F)F)F)F)(F)F)(F)F)(F)F)=O  O=C(C(C(C(C(F)(C(F)(C(F)(C(F)(C(F)(C(F)(C(F)(C(F)(C(F)(C(F)(F)F)F)F)F)F)F)F)F)F)F)(F)F)(F)F)(F)F)
#Isocyanides
B(001)         Isopropyl isocyanide                           598-45-8     553344 ALDRICH        C4H7N      69.05785    C([N+]#[C-])C                                                                                       C(C)C                             
B(002)         tert-Butyl isocyanide                          7188-38-7    260630 ALDRICH        C5H9N      83.07350    CC(C)([N+]#[C-])C                                                                                   C(C)(C)C
B(003)         Cyclopentyl Isocyanide                         68498-54-4   C2959 TCI             C6H9N      95.07350    [C-]#[N+]C1CCCC1                                                                                    C1CCCC1
B(004)         1-Pentyl isocyanide                            18971-59-0   536202 ALDRICH        C6H11N     97.08915    CCCCC[N+]#[C-]                                                                                      CCCCC
B(005)         Cyclohexyl isocyanide                          931-53-3     133302 ALDRICH        C7H11N     109.08915   [C-]#[N+]C1CCCCC1                                                                                   C1CCCCC1
B(006)         2-Pentyl isocyanide                            355377-26-3  536199 ALDRICH        C7H13N     111.10480   CC([N+]#[C-])CCCC                                                                                   C(C)CCCC
B(007)         Ethyl isocyanoacetate                          2999-46-4    26319 ALDRICH         C5H7NO2    113.04768   CCOC(C[N+]#[C-])=O                                                                                  CC(OCC)=O
B(008)         (Trimethylsilyl)methyl isocyanide              30718-17-3   376159 ALDRICH        C5H11NSi   113.06608   C[Si](C)(C)C[N+]#[C-]                                                                               C[Si](C)(C)C
B(009)         Benzyl isocyanide                              10340-91-7   133299 ALDRICH        C8H7N      117.05785   [C-]#[N+]CC1=CC=CC=C1                                                                               CC1=CC=CC=C1
B(010)         2,6-Dimethylphenyl isocyanide                  2769-71-3    41413 ALDRICH         C9H9N      131.07350   CC1=CC=CC(C)=C1[N+]#[C-]                                                                            C1=C(C)C=CC=C1C
B(011)         2-(4-Pyridinyl)ethyl isocyanide                N/A          PH015442-1G           C8H8N2     132.06875   [C-]#[N+]CCC1=CC=NC=C1                                                                              CCC1=CC=NC=C1
B(012)         4-Methoxyphenyl isocyanide                     10349-38-9   594458 ALDRICH        C8H7NO     133.05276   COC1=CC=C([N+]#[C-])C=C1                                                                            C1=CC=C(OC)C=C1
B(013)         1,1,3,3-Tetramethylbutyl isocyanide            14542-93-9   226491 ALDRICH        C9H17N     139.13610   CC(C)(C)CC(C)([N+]#[C-])C                                                                           C(CC(C)(C)C)(C)C
B(014)         2-Morpholinoethyl isocyanide                   78375-48-1   69893 ALDRICH         C7H12N20   140.09496   [C-]#[N+]CCN1CCOCC1                                                                                 CCN1CCOCC1
B(015)         1H-Indol-5-yl isocyanide                       N/A          PH015471 ALDRICH      C9H6N2     142.05310   [C-]#[N+]C1=CC(C=CN2)=C2C=C1                                                                        C1=CC(C=CN2)=C2C=C1
B(016)         4-Nitrophenyl Isocyanide                       1984-23-2    N0982 TCI             C7H4N202   148.02728   [C-]#[N+]C1=CC=C([N+]([O-])=O)C=C1                                                                  C1=CC=C([N+]([O-])=O)C=C1
B(017)         2-Chloro-6-methylphenyl isocyanide             118923-96-9  594342 ALDRICH        C8H6ClN    151.01888   ClC1=C([N+]#[C-])C(C)=CC=C1                                                                         C1=C(Cl)C=CC=C1C
B(018)         2-Naphthyl isocyanide                          10124-78-4   594784 ALDRICH        C11H7N     153.05785   [C-]#[N+]C1=CC(C=CC=C2)=C2C=C1                                                                      C1=CC=C(C=CC=C2)C2=C1
B(019)         1H-Benzotriazol-1-ylmethyl isocyanide          87022-42-2   367990 ALDRICH        C8H6N4     158.05925   [C-]#[N+]CN1N=NC2=C1C=CC=C2                                                                         CN1N=NC2=C1C=CC=C2
B(020)         1-Adamantyl isocyanide                         22110-53-8   758140 ALDRICH        C11H15N    161.12045   [C-]#[N+]C12C[C@@H]3C[C@H](C1)C[C@H](C2)C3                                                          C12C[C@@H]3C[C@H](C1)C[C@H](C2)C3
#Amines
C(001)         Propargylamine                                 2450-71-7    P50900 ALDRICH        C3H5N      55.04220    C#CCN                                                                                               CC#C
C(002)         Allylamine                                     107-11-9     145831 ALDRICH        C3H7N      57.05785    C=CCN                                                                                               CC=C
C(003)         3-Buten-1-amine                                N/A          CDS021978 ALDRICH     C4H9N      71.07350    C=CCCN                                                                                              CCC=C
C(004)         Butylamine                                     109-73-9     471305 SIGMA-ALDRICH  C4H11N     73.08915    NCCCC                                                                                               CCCC
C(005)         4-Pentyn-1-amine                               15252-44-5   779407 ALDRICH        C5H9N      83.07350    NCCCC#C                                                                                             CCCC#C
C(006)         2-ethylcyclopropan-1-amine                     N/A          CDS012189 ALDRICH     C5H11N     85.08915    NC1CC1CC                                                                                            C1CC1CC
C(007)         Pentylamine                                    110-58-7     77059 SIGMA-ALDRICH   C5H13N     87.10480    NCCCCC                                                                                              CCCCC
C(008)         1-Methyl-1H-pyrazol-4-amine                    N/A          CDS019978 ALDRICH     C4H7N3     97.06400    CN1C=C(N)C=N1                                                                                       C(C=N1)=CN1C
C(009)         Cyclohexylamine                                108-91-8     C104655 ALDRICH       C6H13N     99.10480    NC1CCCCC1                                                                                           C1CCCCC1
C(010)         (3-Methylpentyl)amine                          42245-37-4   CBR00385 ALDRICH      C6H15N     101.12045   NCCC(C)CC                                                                                           CCC(C)CC
C(011)         N-Acetylethylenediamine                        1001-53-2    A0887 TCI             C4H10N2O   102.07931   NCCNC(C)=O                                                                                          CCNC(C)=O
C(012)         1-ethoxypropan-2-amine                         N/A          CDS012985 ALDRICH     C5H13NO    103.09971   NC(C)COCC                                                                                           C(C)COCC
C(013)         2-(2-Aminoethylamino)ethanol                   111-41-1     A0299 TCI             C4H12N2O   104.09486   NCCNCCO                                                                                             CCNCCO
C(014)         2-(2-Aminoethoxy)ethanol                       929-06-6     A0301 TCI             C4H11NO2   105.07898   NCCOCCO                                                                                             CCOCCO
C(015)         Benzylamine                                    100-46-9     185701 ALDRICH        C7H9N      107.07350   NCC1=CC=CC=C1                                                                                       CC1=CC=CC=C1
C(016)         5-methylpyrimidin-2-amine                      N/A          CDS009715 ALDRICH     C5H7N3     109.06400   NC1=NC=C(C)C=N1                                                                                     C1=NC=C(C)C=N1
C(017)         4,5-Dimethylisoxazol-3-amine                   13999-39-8   SYX00035 ALDRICH      C5H8N2O    112.06366   NC1=NOC(C)=C1C                                                                                      C1=NOC(C)=C1C
C(018)         Heptylamine                                    111-68-2     126802 ALDRICH        C7H17N     115.13610   NCCCCCCC                                                                                            CCCCCCC
C(019)         3,5-dimethylpyrazin-2-amine                    N/A          CDS014886 ALDRICH     C6H9N3     123.07965   NC1=C(C)N=C(C)C=N1                                                                                  C1=C(C)N=C(C)C=N1
C(020)         1-Propyl-1H-tetrazol-5-amine                   5340-04-5    CBR00443 ALDRICH      C4H9N5     127.08580   CCCN1C(N)=NN=N1                                                                                     C1=NN=NN1(CCC)
C(021)         (3-Cyclopentylpropyl)amine                     6053-58-3    CBR01730 ALDRICH      C8H17N     127.13610   NCCCC1CCCC1                                                                                         CCCC1CCCC1
C(022)         Octylamine                                     111-86-4     O5802 ALDRICH         C8H19N     129.15175   NCCCCCCCC                                                                                           CCCCCCCC
C(023)         N-(4-Aminobutyl)acetamide                      5699-41-2    A2392 TCI             C6H14N2O   130.11061   NCCCCNC(C)=O                                                                                        CCCCNC(C)=O
C(024)         5-(Dimethylamino)amylamine                     n/A          CDS002923 ALDRICH     C7H18N2    130.14700   NCCCCCN(C)C                                                                                         CCCCCN(C)C
C(025)         1-benzofuran-5-amine                           N/A          CDS017825 ALDRICH     C8H7NO     133.05276   NC1=CC(OC=C2)=C2C=C1                                                                                C1=CC(OC=C2)=C2C=C1
C(026)         1,3-Benzoxazol-5-amine                         N/A          CDS022168 ALDRICH     C7H6N20    134.04801   NC1=CC(N=CO2)=C2C=C1                                                                                C1=CC(N=CO2)=C2C=C1
C(027)         2,4,6-Trimethylpyridin-3-amine                 51467-70-0   CBR01290 ALDRICH      C8H12N2    136.10005   NC1=C(C)C=C(C)N=C1C                                                                                 C1=C(C)C=C(C)N=C1C
C(028)         α-(Fluoromethyl)benzylamine                    929971-85-7  764450 ALDRICH        C8H10FN    139.07973   NC(CF)C1=CC=CC=C1                                                                                   C(CF)C1=CC=CC=C1
C(029)         1-propylpiperidin-3-amine                      N/A          CDS009411 ALDRICH     C8H18N2    142.14700   NC1CN(CCC)CCC1                                                                                      C1CN(CCC)CCC1
C(030)         1,5-Naphthyridin-4-amine                       N/A          CDS019388 ALDRICH     C8H7N3     145.06400   NC1=CC=NC2=CC=CN=C21                                                                                C1=CC=NC2=CC=CN=C21
C(031)         isochroman-6-amine                             N/A          CDS017008 ALDRICH     C9H11NO    149.08406   NC1=CC(CCOC2)=C2C=C1                                                                                C1=CC(CCOC2)=C2C=C1
C(032)         2-phenylbutan-1-amine                          N/A          CDS015448 ALDRICH     C10H15N    149.12045   CCC(CN)C1=CC=CC=C1                                                                                  C(C1=CC=CC=C1)CCC
C(033)         4'-Aminoacetanilide                            122-80-5     A0106 TCI             C8H10N2)   150.07931   O=C(C)NC1=CC=C(N)C=C1                                                                               C1=CC=C(NC(C)=O)C=C1
C(034)         1,4-Benzodioxan-6-amine                        22013-33-8   193232 ALDRICH        C8H9NO2    151.06333   NC1=CC(OCCO2)=C2C=C1                                                                                C1=CC(OCCO2)=C2C=C1
C(035)         4-ethoxy-benzylamine                           N/A          CDS003326 ALDRICH     C9H13NO    151.09971   NCC1=CC=C(OCC)C=C1                                                                                  CC1=CC=C(OCC)C=C1
C(036)         1-Adamantanamine                               768-94-5     A2318 TCI             C10H17N    151.13610   NC12C[C@@H]3C[C@H](C1)C[C@H](C2)C3                                                                  C12C[C@@H]3C[C@H](C1)C[C@H](C2)C3
C(037)         4-(Methylthio)benzylamine                      N/A          CDS002972 ALDRICH     C8H11NS    153.06122   NCC1=CC=C(SC)C=C1                                                                                   CC1=CC=C(SC)C=C1
C(038)         4,5-Dimethoxypyridin-3-amine                   1087659-17-3 ADE000479 ALDRICH     C7H10N2O2  154.07423   NC1=C(OC)C(OC)=CN=C1                                                                                C1=C(OC)C(OC)=CN=C1
C(039)         (2-Cyclooctylethyl)amine                       4744-94-9    CBR01321 ALDRICH      C10H21N    155.16740   NCCC1CCCCCCC1                                                                                       CCC1CCCCCCC1
C(040)         1-Aminodecane                                  2016-57-1    D0033 TCI             C10H23N    157.18305   NCCCCCCCCCC                                                                                         CCCCCCCCCC
C(041)         4-Amino-1-diethylaminopentane                  140-80-7     D1004 TCI             C9H22N2    158.17830   NC(C)CCCN(CC)CC                                                                                     C(C)CCCN(CC)CC
C(042)         2,4,6-Trifluorobenzyl amine                    N/A          CDS001002 ALDRICH     C7H6F3N    161.04523   NCC1=C(F)C=C(F)C=C1F                                                                                CC1=C(F)C=C(F)C=C1F
C(043)         (3-Butoxyphenyl)amine                          23079-68-7   CBR00368 ALDRICH      C10H15NO   165.11536   NC1=CC(OCCCC)=CC=C1                                                                                 C1=CC(OCCCC)=CC=C1
C(044)         1-Adamantanemethylamine                        17768-41-1   A0721 TCI             C11H19N    165.15175   NCC12C[C@@H]3C[C@H](C1)C[C@H](C2)C3                                                                 CC12C[C@@H]3C[C@H](C1)C[C@H](C2)C3
C(045)         3-Amino-1-adamantanol                          702-82-9     523690 ALDRICH        C0H17NO    167.13101   O[C@]12C[C@@H]3C[C@H](C1)C[C@@](C2)(N)C3                                                            [C@]1(C[C@@]2(O)C3)C[C@@H](C2)C[C@@H]3C1
C(046)         4-Aminobiphenyl                                92-67-1      A2898 ALDRICH         C12H11N    169.08915   NC1=CC=C(C2=CC=CC=C2)C=C1                                                                           C1=CC=C(C2=CC=CC=C2)C=C1
C(047)         1-Benzyl-1H-pyrazol-3-amine                    21377-09-3   CBR00217 ALDRICH      C10H11N3   173.09530   NC1=NN(CC2=CC=CC=C2)C=C1                                                                            C1=NN(CC2=CC=CC=C2)C=C1
C(048)         4-p-Tolylisoxazol-5-amine                      N/A          JRD0170 ALDRICH       C10H10N2O  174.07931   CC(C=C1)=CC=C1C2=C(N)ON=C2                                                                          [C@@](C1)(C2)C[C@@H](C3)C[C@H]2C[C@@]31O
C(049)         4-(Trifluoromethyl)benzylamine                 3300-51-4    263508 ALDRICH        C8H8F3N    175.06088   NCC1=CC=C(C(F)(F)F)C=C1                                                                             CC1=CC=C(C(F)(F)F)C=C1
C(050)         2-Amino-4-(4-bromophenyl)thiazole              2103-94-8    A2829 TCI             C9H7BrN2S  253.95133   BrC1=CC=C(C2=CSC(N)=N2)C=C1                                                                         C1=NC(C2=CC=C(Br)C=C2)=CS1                   
#Aldehydes
D(001)         Acetaldehyde                                   75-07-0      402788 SIGMA-ALDRICH  C2H4O      44.02621    CC([H])=O                                                                                           C                                       
D(002)         Cyclopropanecarboxaldehyde                     1489-69-6    272213 ALDRICH        C4H6O      70.04186    [H]C(C1CC1)=O                                                                                       C1CC1
D(003)         Isobutyraldehyde                               78-84-2      240788 ALDRICH        C4H8O      72.05751    [H]C(C(C)C)=O                                                                                       C(C)C
D(004)         Valeraldehyde                                  110-62-3     110132 ALDRICH        C5H10O     86.07316    [H]C(CCCC)=O                                                                                        CCCC
D(005)         Cyclopentanecarboxaldehyde                     872-53-7     526037 ALDRICH        C6H10O     98.07316    [H]C(C1CCCC1)=O                                                                                     C1CCCC1
D(006)         Hexanal                                        66-25-1      W255718 ALDRICH       C6H12O     100.08882   CCCCCC([H])=O                                                                                       CCCCC
D(007)         Benzaldehyde                                   100-52-7     418099 ALDRICH        C7H6O      106.04186   [H]C(C1=CC=CC=C1)=O                                                                                 C1=CC=CC=C1
D(008)         2-Pyridinecarboxaldehyde                       1121-60-4    P62003 ALDRICH        C6H5NO     107.03711   [H]C(C1=NC=CC=C1)=O                                                                                 C1=NC=CC=C1
D(009)         5-Methylfurfural                               620-02-0     91307 SIGMA-ALDRICH   C6H6O2     110.03678   O=C([H])C1=CC=C(C)O1                                                                                C1=CC=C(C)O1
D(010)         3-Thiophenecarboxaldehyde                      498-62-4     196282 ALDRICH        C5H4OS     111.99829   [H]C(C1=CSC=C1)=O                                                                                   C1=CSC=C1
D(011)         Cyclohexanecarboxaldehyde                      2043-61-0    108464 ALDRICH        C7H12O     112.08882   [H]C(C1CCCCC1)=O                                                                                    C1CCCCC1
D(012)         Heptanal                                       111-71-7     W254002 ALDRICH       C7H14O     114.10447   [H]C(CCCCCC)=O                                                                                      CCCCCC
D(013)         p-Tolualdehyde                                 104-87-0     T35602 ALDRICH        C8H8O      120.05751   [H]C(C1=CC=C(C)C=C1)=O                                                                              C1=CC=C(C)C=C1
D(014)         Salicylaldehyde                                90-02-8      S356 ALDRICH          C7H6O      122.03678   OC1=CC=CC=C1C([H])=O                                                                                C1=CC=CC=C1O
D(015)         4-Fluorobenzaldehyde                           459-57-4     128376 ALDRICH        C7H5FO     124.03244   [H]C(C1=CC=C(F)C=C1)=O                                                                              C1=CC=C(F)C=C1
D(016)         Octanal                                        124-13-0     O5608 ALDRICH         C8H16O     128.12012   [H]C(CCCCCCC)=O                                                                                     CCCCCCC
D(017)         Phenylpropargyl aldehyde                       2579-22-8    P31000 ALDRICH        C9H6O      130.04186   [H]C(C#CC1=CC=CC=C1)=O                                                                              C#CC1=CC=CC=C1
D(018)         3,5-Dimethylbenzaldehyde                       5779-95-3    518050 ALDRICH        C9H10O     134.07316   O=C([H])C1=CC(C)=CC(C)=C1                                                                           C1=CC(C)=CC(C)=C1
D(019)         p-Anisaldehyde                                 123-11-5     A88107 ALDRICH        C8H8O2     136.05243   O=C([H])C1=CC=C(OC)C=C1                                                                             C1=CC=C(OC)C=C1
D(020)         Bicyclo[2.2.2]oct-5-ene-2-carboxaldehyde       38259-00-6   B5279 TCI             C9H12O     136.08882   O=C([H])C1[C@H]2C=C[C@H](CC2)C1                                                                     C1[C@H]2C=C[C@H](CC2)C1
D(021)         3,4-Dihydroxybenzaldehyde                      139-85-5     D108405 ALDRICH       C7H6O3     138.03169   O=C([H])C1=CC=C(O)C(O)=C1                                                                           C1=CC(O)=C(O)C=C1
D(022)         2,6-Dimethyl-5-heptenal                        106-72-9     W238920 ALDRICH       C9H16O     140.12012   [H]C(C(C)CC/C=C(C)/C)=O                                                                             C(C)CC/C=C(C)/C
D(023)         Nonanal                                        124-19-6     N30803 ALDRICH        C9H18O     142.13577   [H]C(CCCCCCCC)=O                                                                                    CCCCCCCC
D(024)         Indole-3-carboxaldehyde                        487-89-8     129445 ALDRICH        C9H7NO     145.05276   [H]C(C1=CNC2=CC=CC=C21)=O                                                                           C1=CNC2=CC=CC=C21
D(025)         Piperonal                                      120-57-0     P49104 ALDRICH        C8H6O3     150.03169   [H]C(C1=CC(OCO2)=C2C=C1)=O                                                                          C1=CC(OCO2)=C2C=C1
D(026)         4-Ethoxybenzaldehyde                           10031-82-0   173606 ALDRICH        C9H10O2    150.06808   [H]C(C1=CC=C(OCC)C=C1)=O                                                                            C1=CC=C(OCC)C=C1
D(027)         Vanillin                                       121-33-5     V1104 SIGMA-ALDRICH   C8H8O3     152.04734   OC1=CC=C(C([H])=O)C=C1OC                                                                            C1=CC(OC)=C(O)C=C1
D(028)         Azulene-1-carboxaldehyde                       7206-61-3    A2752 TCI             C1H8O      156.05751   [H]C(C1=CC=C2C1=CC=CC=C2)=O                                                                         C1=CC=C2C1=CC=CC=C2
D(029)         Decanal                                        112-31-2     D7384 SIGMA           C10H20O    156.15142   [H]C(CCCCCCCCC)=O                                                                                   CCCCCCCCC
D(030)         Benzo[b]thiophene-2-carboxaldehyde             3541-37-5    B3777 TCI             C9H6OS     162.06808   [H]C(C1=CC(C=CC=C2)=C2S1)=O                                                                         C1=CC(C=CC=C2)=C2S1
D(031)         4-Allyloxybenzaldehyde                         40663-68-1   544396 ALDRICH        C10H10O2   162.01394   [H]C(C1=CC=C(OCC=C)C=C1)=O                                                                          C1=CC=C(OCC=C)C=C1
D(032)         4-Acetamidobenzaldehyde                        122-85-0     A0009 TCI             C9H9NO2    163.06333   [H]C(C1=CC=C(NC(C)=O)C=C1)=O                                                                        C1=CC=C(NC(C)=O)C=C1
D(033)         4-Acetoxybenzaldehyde                          878-00-2     A1467 TCI             C9H8O3     164.04734   [H]C(C1=CC=C(OC(C)=O)C=C1)=O                                                                        C1=CC=C(OC(C)=O)C=C1
D(034)         3,4-Dimethoxybenzaldehyde                      120-14-9     143758 ALDRICH        C9H10O3    166.06299   COC(C(OC)=C1)=CC=C1C([H])=O                                                                         C1=CC(OC)=C(OC)C=C1
D(035)         Undecylenic aldehyde                           112-45-8     132276 ALDRICH        C11H20O    168.15142   C=CCCCCCCCCC([H])=O                                                                                 CCCCCCCCC=C
D(036)         Undecanal                                      112-44-7     U2202 ALDRICH         C11H22O    170.16707   CCCCCCCCCCC([H])=O                                                                                  CCCCCCCCCC
D(037)         3,4-Dichlorobenzaldehyde                       6287-38-3    D56608 ALDRICH        C7H4Cl2O   173.96392   [H]C(C1=CC=C(Cl)C(Cl)=C1)=O                                                                         C1=CC=C(Cl)C(Cl)=C1
D(038)         myristicin aldehyde                            N/A          CDS014281 ALDRICH     C9H8O4     180.04226   [H]C(C1=CC(OCO2)=C2C(OC)=C1)=O                                                                      C1=CC(OCO2)=C2C(OC)=C1
D(039)         Syringaldehyde                                 134-96-3     S7602 ALDRICH         C9H10O4    182.05791   [H]C(C1=CC(OC)=C(O)C(OC)=C1)=O                                                                      C1=CC(OC)=C(O)C(OC)=C1
D(040)         Biphenyl-4-carboxaldehyde                      3218-36-8    B34680 ALDRICH        C13H10O    182.07316   [H]C(C1=CC=C(C2=CC=CC=C2)C=C1)=O                                                                    C1=CC=C(C2=CC=CC=C2)C=C1
D(041)         Dodecyl aldehyde                               112-54-9     D222003 ALDRICH       C12H24O    184.18272   CCCCCCCCCCCC([H])=O                                                                                 CCCCCCCCCCC
D(042)         2-Methyl-3-(p-isopropylphenyl)propionaldehyde  103-95-7     W274305 ALDRICH       C13H18O    190.13577   CC(C)C1=CC=C(CC(C)C([H])=O)C=C1                                                                     C(CC1=CC=C(C(C)C)C=C1)C
D(043)         4-Amyloxybenzaldehyde                          5736-91-4    A0707 TCI             C12H16O2   192.11503   [H]C(C1=CC=C(OCCCCC)C=C1)=O                                                                         C1=CC=C(OCCCCC)C=C1
D(044)         Tridecanal                                     10486-19-8   269239 ALDRICH        C13H26O    198.19837   [H]C(CCCCCCCCCCCC)=O                                                                                CCCCCCCCCCCC
D(045)         5-Bromosalicylaldehyde                         1761-61-1    137286 ALDRICH        C7H5BrO2   199.94729   OC1=CC=C(Br)C=C1C([H])=O                                                                            C1=CC(Br)=CC=C1O
D(046)         9-Anthracenecarboxaldehyde                     642-31-9     A0779 TCI             C15H10O    206.07316   [H]C(C1=C(C=CC=C2)C2=CC3=C1C=CC=C3)=O                                                               C1=C(C=CC=C2)C2=CC3=C1C=CC=C3
D(047)         4-(Hexyloxy)benzaldehyde                       5736-94-7    449067 ALDRICH        C13H18O2   206.13086   [H]C(C1=CC=C(OCCCCCC)C=C1)=O                                                                        C1=CC=C(OCCCCCC)C=C1
D(048)         4-(Benzyloxy)benzaldehyde                      4397-53-9    123714 ALDRICH        C14H12O2   212.08873   [H]C(C1=CC=C(OCC2=CC=CC=C2)C=C1)=O                                                                  C1=CC=C(OCC2=CC=CC=C2)C=C1
D(049)         4-Iodobenzaldehyde                             15164-44-0   263826 ALDRICH        C7H5IO     231.93851   [H]C(C1=CC=C(I)C=C1)=O                                                                              C1=CC=C(I)C=C1
D(050)         cis-11-Hexadecenal                             3939-28-9    249084 ALDRICH        C16H30O    238.22967   CCCCC/C=C\CCCCCCCCC([H])=O                                                                          CCCCCCCC/C=C\CCCCC                     
#end
